# Supplementary material for: Selected Emerging Biomarkers in Type 2 Diabetes Mellitus: Clinical Insights and Implications for Precision Care
Source: Medicina (Kaunas). 2026 Jan 12;62(1):152. doi: 10.3390/medicina62010152 (PMC12843815; doi:10.3390/medicina62010152)
Supplement: Supplementary file 1 [file medicina-62-00152-s001.zip]

Archive with 1 entries (1 files):
- medicina-4046313-supplementary.pdf
